# Supplementary material for: A Novel Bioengineered Functional Motor Unit Platform to Study Neuromuscular Interaction
Source: J Clin Med. 2020 Oct 10;9(10):3238. doi: 10.3390/jcm9103238 (PMC7599749; doi:10.3390/jcm9103238)
Supplement: Supplementary file 1 [file jcm-09-03238-s001.zip]

Archive with 1 entries (1 files):
- jcm-931668-supplementary.docx
